# Supplementary material for: Green Synthesis of Molecularly Imprinted Polymers for Dispersive Magnetic Solid-Phase Extraction of Erythrosine B Associated with Smartphone Detection in Food Samples
Source: Materials (Basel). 2022 Oct 31;15(21):7653. doi: 10.3390/ma15217653 (PMC9655850; doi:10.3390/ma15217653)
Supplement: Supplementary file 1 [file materials-15-07653-s001.zip]

Archive with 1 entries (1 files):
- materials-1974903-supplementary.pdf
